# Supplementary material for: Superhard and Superconducting Bilayer Borophene
Source: Materials (Basel). 2024 Apr 24;17(9):1967. doi: 10.3390/ma17091967 (PMC11084974; doi:10.3390/ma17091967)
Supplement: Supplementary file 1 [file materials-17-01967-s001.zip]

Archive with 1 entries (1 files):
- materials-2944761-supplementary.pdf
